# Supplementary material for: Phenotypic differentiation of Streptococcus pyogenes populations is induced by recombination-driven gene-specific sweeps
Source: Sci Rep. 2016 Nov 8;6:36644. doi: 10.1038/srep36644 (PMC5099688; doi:10.1038/srep36644)
Supplement: Supplementary Dataset 1 [file srep36644-s2.xls]

## Sheet: SI
List of SNP clusters associated with skin infection
ClusterID	Cluster-size	Center-loci	P-value	Ref_geneID	GeneSymbol	Function
1	2	2464.5	0.00524559	AUQ45_2	dnaN	DNA polymerase III beta subunit
2	3	4270.5	0.00786981	AUQ45_5	ychF	GTP-binding and nucleic acid-binding protein YchF
3	8	7217.5	5.49685e-05	AUQ45_7	trcF	Transcription-repair coupling factor
4	4	46485.5	0.459685	AUQ45_24-28-30	purMDK	De novo Purine biosynthesis operon
5	8	60166	3.2348e-05	AUQ45_39	adhE	Alcohol dehydrogenase; Acetaldehyde dehydrogenase
6	2	63317	0.00120568	AUQ45_41	-	Multi antimicrobial extrusion (MATE) family transporter
7	2	109843	0.126379	AUQ45_93-94	proC; pepA	Pyrroline-5-carboxylate reductase; Glutamyl aminopeptidase
8	10	140329	0.00393403	AUQ45_120-128	ntpIKECFABD	V-type ATP synthase subunit IKECFABD
9	4	214210	0.00459923	AUQ45_197-198	yidC; jag	Inner membrane protein translocase component YidC; RNA-binding protein Jag
10	3	221905	0.0172453	AUQ45_206-207	nanH; nanK	N-acetylneuraminate lyase; N-acetylmannosamine kinase
11	4	225418	0.000997235	AUQ45_211	ksgA	SSU rRNA (adenine(1518)-N(6)/adenine(1519)-N(6))-dimethyltransferase
12	3	227920	0.00479218	AUQ45_214	thiN	Thiamin pyrophosphokinase
13	9	233278	4.63812e-06	AUQ45_218	prgA	Surface exclusion protein
85	4	238568	0.00451759	AUQ45_222	plr	NAD-dependent glyceraldehyde-3-phosphate dehydrogenase / Plasmin(ogen) receptor
14	10	242384	1.45398e-08	AUQ45_225	-	Amino acid ABC transporter, glutamine-binding protein/permease protein
15	7	250610	0.00586702	AUQ45_232-235	sufDSE2B	Iron-sulfur cluster assembly protein SurD; Cysteine desulfurase SurS subfamily; Putative Iron-sulfur cluster assembly scaffold protein SurE2; Iron-sulfur cluster assembly protein SurB
16	22	260006	2.41639e-13	AUQ45_238-242	oppABCDF	Oligopeptide transport system periplasmic oligopeptide-binding protein oppA; permease protein OppBC; ATP-binding protein OppDF
17	15	328708	1.20491e-35	AUQ45_307	murE	UDP-N-acetylmuramoylalanyl-D-glutamate--L-lysine ligase
18	2	486001	0.000131773	AUQ45_483	lysS	Lysyl-tRNA synthetase (class II)
19	2	517517	0.0825175	AUQ45_513	idnO	2-deoxy-D-gluconate 3-dehydrogenase
20	2	527000	0.0459701	AUQ45_523	budC	2,3-butanediol dehydrogenase, S-alcohol forming, (R)-acetoin-specific / Acetoin (diacetyl) reductase
21	5	602548	0.00323036	AUQ45_588-589-590	rmlD; rgpAc; rgpBc	dTDP-4-dehydrorhamnose reductase; Alpha-D-GlcNAc alpha-1,2-L-rhamnosyltransferase; Alpha-L-Rha alpha-1,3-L-rhamnosyltransferase
22	12	658237	1.03183e-13	AUQ45_664	-	Hypothetical protein
23	3	704658	0.0336702	AUQ45_708	fruA	PTS system, fructose-specific IIA/IIB/IIC component
24	2	709946	0.105172	AUQ45_717	-	DegV family protein
25	3	732229	0.00436611	AUQ45_738	clpL	Putative ATP-dependent Clp proteinase (ATP-binding subunit)
26	2	734975	0.0229796	AUQ45_739	rpiA	Ribose 5-phosphate isomerase A
27	20	743468	5.52977e-29	AUQ45_750	amiC	6-aminohexanoate-cyclic-dimer hydrolase
28	10	751729	6.2105e-05	AUQ45_756-757	parEC	Topoisomerase IV subunit B; Topoisomerase IV subunit A
29	3	774572	0.0581447	AUQ45_779-781	rmlAB	Glucose-1-phosphate thymidylyltransferase; dTDP-glucose 4,6-dehydratase
30	3	783478	0.000604299	AUQ45_789	-	ABC transporter ATP-binding protein
31	3	803153	0.00557026	AUQ45_803-804	-	Uncharacterized secreted protein; Phosphoglucosamine mutase
32	2	807074	4.60653e-07	AUQ45_807	-	Acyl-ACP thioesterase
33	12	847778	1.22901e-07	AUQ45_846-847-848	dpiB; malP; malS	Two-component sensor histidine kinase, malate; Malate Na(+) symporter; NAD-dependent malic enzyme
34	7	876227	1.17799e-07	AUQ45_877	prfA	Peptide chain release factor 1
35	3	884680	0.000305248	AUQ45_885	-	ABC transporter, ATP-binding/permease protein
36	6	973062	3.79497e-07	AUQ45_971	-	Membrane protein
37	3	982364	0.0354332	AUQ45_981	hypo-high2	Hypothetical protein
38	2	990412	0.0687419	AUQ45_987-988	hisJ; glnQ	Amino acid ABC transporter, amino acid-binding protein; ABC-type polar amino acid transport system, ATPase component
39	9	1090155	0.000251821	AUQ45_1106-1107	-	Uridine phosphorylase ; 23S rRNA (Uracil-5-) -methyltransferase RumA
40	2	1.11326e+06	0.109609	AUQ45_1127-1128	deadD2; gapN	Peptidoglycan N-acetylglucosamine deacetylase; Non-phosphorylating glyceraldehyde-3-phosphate dehydrogenase (NADP)
41	4	1.14e+06	0.000387559	AUQ45_1152	hypo12-4	Hypothetical protein
42	3	1.14164e+06	0.000312042	AUQ45_1156	holA	DNA polymerase III delta subunit
43	5	1.14426e+06	0.00238871	AUQ45_1157	comEC; comEA	Late competence protein ComEC, DNA transport; ComEA, DNA receptor
44	2	1148842	0.00759995	AUQ45_1162	-	Kup system potassium uptake protein
45	26	1.15463e+06	1.03412e-24	AUQ45_1165-1166	-; murF; -	membrane protein; UDP-N-acetylmuramoylalanyl-D-glutamyl-2,6-diaminopimelate--D-alanyl-D-alanine ligase; D-alanine--D-alanine ligase A
46	5	1.1583e+06	0.000387701	AUQ45_1169	-	Formate/nitrite family of transporters
47	4	1197559	0.000105782	AUQ45_1223	hlyA1	RNA binding methyltransferase FtsJ like
48	2	1206120	0.000147637	AUQ45_1231	hisM/glnH	ABC transporter membrane-spanning permease - glutamine transport
49	19	1257550	1.26006e-23	AUQ45_1280	valS	Valyl-tRNA synthetase
50	9	1.28265e+06	0.000334393	AUQ45_1301-1302	hyl; ams1	Hyaluronoglucosaminidase; Alpha-mannosidase
51	3	1332214	0.00573865	AUQ45_1365	recX	Regulatory protein recX
52	5	1342592	0.00175322	AUQ45_1368-1369	comFC; comFA	Competence protein F homolog, phosphoribosyltransferase domain; ComF operon protein A, DNA transporter ATPase
53	2	1.34501e+06	0.00462253	AUQ45_1371	cysM	Cysteine synthase
54	18	1375854	6.53844e-28	AUQ45_1400-1401	nadE; pncB	NAD synthetase; Nicotinate phosphoribosyltransferase
55	11	1.38987e+06	1.57396e-25	AUQ45_1414	proA	Gamma-glutamyl phosphate reductase
56	3	1.4936e+06	0.0306704	AUQ45_1517-1519	cycD; fhuB/htsB	Putative ABC transporter (ATP-binding protein); Heme ABC transporter (Streptococcus), ATP-binding protein
57	5	1.51428e+06	4.69949e-06	AUQ45_1532	scrA	PTS system, sucrose-specific IIB/IIC/IIA component
86	2	1535635	0.0509337	AUQ45_1554-1555	rnhC; spi	Ribonuclease HIII; Putative signal peptidase I
58	2	1.55386e+06	0.00364041	AUQ45_1571	-	Transcriptional regulator, MerR family
59	8	1554327	2.42394e-16	AUQ45_1572	dnaQ	DNA polymerase III epsilon subunit
60	2	1576181	0.0436732	AUQ45_1595	-	Hydrolases of the alpha/beta superfamily
61	3	1583063	0.000548521	AUQ45_1603	-	Substrate-specific component PdxU2 of predicted pyridoxin-related ECF transporter
62	2	1584680	0.0262425	AUQ45_1605	truA	tRNA pseudouridine synthase A
63	39	1596769	1.06136e-35	AUQ45_1608-1609-1610	hsdRSM	Type I restriction-modification system restriction subunit R; specificity subunit S; DNA-methyltransferase subunit M
64	58	1.60191e+06	1.12563e-64	AP5_pseudo1615	salK; salB/pseudogene	Two-component regulator kinase; Lanthionine biosynthesis protein LanM
65	16	1.65425e+06	3.30233e-25	AUQ45_1665	ska	Streptokinase
66	3	1.72454e+06	0.000260351	AUQ45_1730	-	Similar to ribosomal large subunit pseudouridine synthase D, Bacillus subtilis YhcT type
67	9	1744447	0.025575	AUQ45_1745-1746-1750-1751-1752	hutU; ftcD; hutH; hutG	Urocanate hydratase; Glutamate formiminotransferase; Histidine ammonia-lyase; Formiminoglutamase
68	3	1751524	0.0138298	AUQ45_1753	-	Transcriptional regulator, LuxR family
69	10	1.76295e+06	1.27108e-08	AUQ45_1763	-	Glyoxalase family protein
70	14	1.77582e+06	1.63954e-06	AUQ45_1776-1777-1781	recA; cinA; mutL	RecA protein; Molybdopterin binding motif; DNA mismatch repair protein
71	11	1.79894e+06	1.10528e-09	AUQ45_1807-1806	argS; argR2	Arginyl-tRNA synthetase; Arginine pathway regulatory protein
72	2	1800524	0.00280326	AUQ45_1808	uviB	Bacteriocin immunity protein
73	4	1.80397e+06	0.000683642	AUQ45_1812	aspS	Aspartyl-tRNA synthetase
74	47	1808908	3.35242e-67	AUQ45_1818	-	Hypothetical protein
75	2	1.81332e+06	0.000230021	AUQ45_1823	-	Phosphohydrolase (MutT/nudix family protein)
76	4	1.8222e+06	0.00621356	AUQ45_1832	dnaC	Replicative DNA helicase
77	8	1827216	7.38341e-07	AUQ45_1835	gidA	tRNA uridine 5-carboxymethylaminomethyl modification enzyme GidA
78	8	1833311	2.25014e-05	AUQ45_1841-1842-1840	cbiQ; cbiO; antigen	Transmembrane component of general energizing module of ECF transporters; ATPase component of general energizing module of ECF transporters; Immunodominant antigen A
79	8	1.83826e+06	0.00052184	AUQ45_1847-1846-1845-1844	pqqL; regulator; pgsA	Zinc protease; peptidase, M16 family; Transcriptional regulator; CDP-diacylglycerol--glycerol-3-phosphate 3-phosphatidyltransferase
80	3	1374279	0.0297394	AUQ45_1399	pepC	Aminopeptidase C
81	5	1.84565e+06	0.00092482	AUQ45_1853-1854	recF; GlcU	DNA recombination and repair protein RecF; Putative sugar uptake protein
82	3	1850267	0.00120759	AUQ45_1857	hypo23	Hypothetical protein
83	11	1854003	1.00214e-05	AUQ45_1860-1859	-	ABC transporter, permease protein; ABC transporter ATP-binding
84	7	1859594	3.33082e-06	AUQ45_1864-1863	parB; htrA	Chromosome (plasmid) partitioning protein ParB; Serine protease, DegP/HtrA, do-like

## Sheet: ARF
List of SNP clusters associated with acute rheumatic fever (or rheumatogenicity)
ClusterID	Cluster-size	Center-loci	P-value	Ref_geneID	GeneSymbol	Function
1	4	4795	0.00229725	AUQ45_5-6	ychf; pth	GTP-binding and nucleic acid-binding protein; Peptidyl-tRNA hydrolase
2	5	6523.5	0.0249167	AUQ45_7	trcF	Transcription-repair coupling factor
3	23	42634.5	0.000153347	AUQ45_22-24-25-26-28	purLMNHD	De Novo Purine Biosynthesis operon
4	4	68883	0.1784	AUQ45_47-52	rplSQ	SSU ribosomal protein S19p (S15e); SSU ribosomal protein S17p (S11e)
5	4	108820	0.00199032	AUQ45_92-93	-; proC	Hypothetical protein; Pyrroline-5-carboxylate reductase
6	8	103862	0.0156374	AUQ45_83-84-88-89	comGA; comGB; comGF; comGG	Late competence protein
7	5	106784	0.00111349	AUQ45_91-90	ackA; yujA	Acetate kinase; Adenine-specific methyltransferase
8	10	110360	0.000119019	AUQ45_94-95	pepA; -	Glutamyl aminopeptidase; Hypothetical protein
9	3	145364	0.268907	AUQ45_129	telX	Putative toxic anion resistance protein
10	3	154842	7.10513e-06	AUQ45_138	hypo2	Hypothetical protein
11	3	189038	0.0196972	AUQ45_173	-	S-layer homology domain / putative murein endopeptidase
12	6	201512	0.104907	AUQ45_185-186	-	Lipid A export ATP-binding/permease protein MsbA
13	5	211280	0.158551	AUQ45_193-194-195	fasBCA	Histidine kinase of the competence regulon; Sensory transduction protein kinase; Response regulator of the competence regulon
14	7	214714	0.00242806	AUQ45_197-198	yidC; jag	Inner membrane protein translocase component YidC; RNA-binding protein Jag
15	10	219587	0.000372724	AUQ45_203-204-205-206	-;-;-;nanH	ABC transporter, predicted N-acetylneuraminate transport system permease protein 1; ABC transporter, predicted N-acetylneuraminate transport system permease protein 2; Hypothetical protein; N-acetylneuraminate lyase
16	7	223858	5.13669e-08	AUQ45_209	tatD	Putative deoxyribonuclease YcfH
17	9	228578	0.00173987	AUQ45_212-213-214-215-216	engC; rpe; thiN; rmuC; cbf	Ribosome small subunit-stimulated GTPase; Ribulose-phosphate 3-epimerase; Thiamin pyrophosphokinase; DNA recombination protein; 3'->5' exoribonuclease Bsu YhaM
18	3	250222	0.0369319	AUQ45_233	sufS	Cysteine desulfurase (EC 2.8.1.7), SufS subfamily
19	8	258686	0.188724	AUQ45_238-240-242	oppACF	Oligopeptide ABC transporter, periplasmic oligopeptide-binding protein; Oligopeptide transport system permease protein; Oligopeptide transport ATP-binding protein
20	3	280196	0.664995	AUQ45_255-258	atmA; atmE	Cysteine ABC transporter, substrate-binding protein; Methionine ABC transporter permease protein
21	5	287755	0.000161917	AUQ45_263	gidB	rRNA small subunit 7-methylguanosine (m7G) methyltransferase GidB
22	3	293850	0.140561	AUQ45_270	dnaB	Helicase loader DnaB
23	2	301160	0.0158288	AUQ45_275	murC	UDP-N-acetylmuramate--alanine ligase (EC 6.3.2.8)
24	2	303830	0.154734	AUQ45_277	-	Protein YceG like
25	2	305672	0.134527	AUQ45_279	-	Inner membrane protein translocase component YidC, OxaA protein
26	8	310934	1.67193e-06	AUQ45_286	rdgB	Nucleoside 5-triphosphatase RdgB (dHAPTP, dITP, XTP-specific)
27	3	328674	0.00123711	AUQ45_307	murE	UDP-N-acetylmuramoylalanyl-D-glutamate--L-lysine ligase (EC 6.3.2.7)
28	3	347257	1.22131e-05	AUQ45_328	-	Hypothetical protein
29	3	370088	0.0845629	AUQ45_353-354	scaR; mtsA	Mn-dependent transcriptional regulator MntR
30	3	408158	0.000870194	AUQ45_402	-	Hypothetical protein
31	4	433690	3.65132e-06	AUQ45_428	-	ABC-type multidrug transport system, permease component
32	4	437336	0.0181885	AUQ45_432	-	Hypothetical protein
33	6	466824	1.46941e-06	AUQ45_463	-	Multidrug resistance protein B
34	4	477424	0.059027	AUQ45_471	-	Putative metallopeptidase (Zinc) SprT family
35	4	483460	0.00931834	AUQ45_480-479	-	Hypothetical protein; peptidase, U32 family large subunit
36	5	486524	0.00847944	AUQ45_483-484	lysS; -	Lysyl-tRNA synthetase (class II); 2-haloalkanoic acid dehalogenase
37	5	488302	0.00663671	AUQ45_485-486-487	pgmA; ybaK; thiT	Phosphoglycerate mutase family 5; Transcriptional regulator; Substrate-specific component ThiT of thiamin ECF transporter
38	6	492994	0.00211053	AUQ45_492	pepF	Oligoendopeptidase F
39	4	495540	0.0556312	AUQ45_493	ppc	Phosphoenolpyruvate carboxylase
40	5	497921	0.00542635	AUQ45_494	ftsW	Cell division protein FtsW
41	2	500994	0.00304737	AUQ45_498	-	Hypothetical protein
42	3	505272	0.0543697	AUQ45_503	-	Deoxyguanosinetriphosphate triphosphohydrolase
43	4	507982	0.0239277	AUQ45_505	pacL	Calcium-transporting ATPase
44	26	512946	1.74833e-09	AUQ45_507-508-511-506	Heparinase; agaD; ugl; regR	Heparinase II/III-like; PTS system, N-acetylgalactosamine-specific IID component; Unsaturated glucuronyl hydrolase; Transcriptional regulator RegR, rpressor of hyaluronate and KDG utilization
45	3	531106	0.0134376	AUQ45_525	dinG	DinG family ATP-dependent helicase YoaA
46	2	532628	0.0232007	AUQ45_526	aspC	Aspartate aminotransferase
47	5	535674	0.0573813	AUQ45_530-529-528	-	Cytoplasmic hypothetical protein; LPPG:FO 2-phospho-L-lactate transferase like, CofD-like; Predicted P-loop-containing kinase
48	39	541719	1.02261e-39	AUQ45_533-534	phnF; agaS	Transcriptional regulator, GntR family; Galactosamine-6-phosphate isomerase
49	2	543412	0.0514703	AUQ45_536	-	3'-to-5' oligoribonuclease A, Bacillus type
50	5	548060	0.00254079	AUQ45_541	-	Hydrolase, haloacid dehalogenase-like family
51	5	552778	0.0151406	AUQ45_543-544	ezrA; hypo	Septation ring formation regulator EzrA; Hypothetical protein
52	4	570010	0.112561	AUQ45_558-557	dagK; ligA	Transcription regulator [contains diacylglycerol kinase catalytic domain]; DNA ligase
53	4	574725	0.799049	AUQ45_559-561-563-566	atpEFAC	ATP synthase C chain; B chain; alpha chain; epsilon chain
54	12	580240	1.16389e-09	AUQ45_570-572	-; endA	DNA-entry nuclease (Competence-specific nuclease)
55	5	582977	0.0572144	AUQ45_574-573	pheTS	Phenylalanyl-tRNA synthetase beta chain; alpha chain
56	7	590558	0.000666688	AUQ45_580	addB	ATP-dependent nuclease, subunit B
57	2	597256	0.205525	AUQ45_585	dnaG	DNA primase
58	2	686365	0.0995581	AUQ45_692-691	salX; arcA	ABC transporter ATP-binding protein; periplasmic component of efflux system
59	2	689576	0.119009	AUQ45_694	glpQ	Glycerophosphoryl diester phosphodiesterase
60	4	693058	0.0846236	AUQ45_697	-	Cell surface protein
61	3	695953	0.0494709	AUQ45_699	czcD	Cobalt-zinc-cadmium resistance protein CzcD
62	9	697593	1.35133e-10	AUQ45_701	rimM	16S rRNA processing protein RimM
63	19	703788	2.24304e-10	AUQ45_708	fruA	PTS system, fructose-specific IIA component / PTS system, fructose-specific IIB component / PTS system, fructose-specific IIC component
64	12	709282	5.34216e-11	AUQ45_713-715	ideS; ndk	Immunoglobulin G-endopeptidase; Nucleoside diphosphate kinase
65	4	710408	0.00607179	AUQ45_717	-	DegV family protein
66	14	712376	6.65345e-10	AUQ45_718	cca	tRNA nucleotidyltransferase
67	3	726066	0.00110571	AUQ45_731-730	mvaS; mvaA	Hydroxymethylglutaryl-CoA synthase; Hydroxymethylglutaryl-CoA reductase
68	3	728114	0.066012	AUQ45_733-732	dfr; thyA	Dihydrofolate reductase; Thymidylate synthase
69	11	734798	4.7129e-06	AUQ45_740-739	deoB; rpiA	Phosphopentomutase; Ribose 5-phosphate isomerase A
70	2	737620	0.024349	AUQ45_742	punA	Purine nucleoside phosphorylase; N-Ribosylnicotinamide phosphorylase
71	9	744222	1.85158e-09	AUQ45_750	amiC	6-aminohexanoate-cyclic-dimer hydrolase
72	6	759714	0.0125647	AUQ45_763-762-765	-	Hypothetical protein; Rhodanese domain protein UPF0176, Firmicutes subgroup; Exfoliative toxin A
73	3	771828	0.0430918	AUQ45_778	-	Glycine/D-amino acid oxidases family
159	3	786938	0.0848946	AUQ45_792-791-793	-	Hypothetical protein; Tributyrin esterase; ABC transporter ATP-binding protein
74	19	800714	6.06787e-41	AUQ45_801	-	Proposed amino acid ligase found clustered with an amidotransferase
75	4	816900	4.6127e-05	AUQ45_816	sclB	Collagen-like surface protein
76	30	830006	6.08205e-34	AUQ45_829	pepV	Acetylornithine deacetylase/Succinyl-diaminopimelate desuccinylase and related deacylases
77	8	846865	0.0106085	AUQ45_845-846-847	dpiA; dpiB; malP	Two-component response regulator, malate; Two-component sensor histidine kinase, malate; Malate Na(+) symporter
157	5	856064	0.0300368	AUQ45_855	-	Permease
78	5	864756	0.00419929	AUQ45_866-865-864	eutD; rluD; ppnk	Phosphate acetyltransferase; Similar to ribosomal large subunit pseudouridine synthase D, Bacillus subtilis YjbO type; NAD kinase
79	4	866702	0.00449537	AUQ45_867	ydfG	Short chain dehydrogenase
80	2	880444	0.147428	AUQ45_881-882	glyA; rluA	Serine hydroxymethyltransferase; Pseudouridylate synthases, 23S RNA-specific
81	9	883518	0.00351232	AUQ45_884-885	-	ABC transporter, ATP-binding/permease protein
82	6	893450	0.00575018	AUQ45_892-893-894	hypo-high4; -; -	Hypothetical protein; Transcription regulator [contains diacylglycerol kinase catalytic domain]; Hemolysin III
83	40	912000	2.96551e-12	AUQ45_906-911-914-915-916-917-918	citG; oadB; citE; citF; citX; oadA1; citC	Citrate metabolism, transport, and regulation operon
84	5	919550	0.0200867	AUQ45_920	xerS	Tyrosine recombinase XerC
85	13	922639	3.43276e-08	AUQ45_922	ffh	Signal recognition particle, subunit Ffh SRP54
86	7	938682	0.000118799	AUQ45_936-935	lplA; fhs1	Lipoate-protein ligase A
87	7	960066	0.0162881	AUQ45_957	pepN	Lysyl aminopeptidase
88	8	965333	0.000926653	AUQ45_961-962-963	pstACS	Phosphate transport system permease protein PstA; Phosphate transport system permease protein PstC; Phosphate ABC transporter, periplasmic phosphate-binding protein PstS
89	4	967728	0.0376353	AUQ45_964-965	-	tRNA and rRNA cytosine-C5-methylases; Inositol-1-monophosphatase
90	2	977380	0.448495	AUQ45_973-975	-	ABC transporter permease protein; Transcriptional regulator, TetR family
91	8	984076	8.43771e-17	AUQ45_983	pcrA	ATP-dependent DNA helicase UvrD/PcrA
92	7	1.05111e+06	0.23217	AUQ45_1067-1064-1063	malF; malM; glgP	Maltose/maltodextrin ABC transporter, permease protein; 4-alpha-glucanotransferase (amylomaltase); Maltodextrin phosphorylase
93	2	1144580	0.295644	AUQ45_1157	comEC	Late competence protein ComEC, DNA transport
94	2	1.14675e+06	0.0539306	AUQ45_1160	-	tRNA (adenine37-N(6))-methyltransferase TrmN6
95	75	1148403	6.04553e-106	AUQ45_1162	-	Kup system potassium uptake protein
96	13	1.15908e+06	3.11023e-06	AUQ45_1172-1170-1169-1173	-	Transcriptional repressor for NAD biosynthesis in gram-positives; Substrate-specific component NiaX of predicted niacin ECF transporter; Formate/nitrite family of transporters; Phosphoglycerate mutase
97	10	1.19556e+06	1.37317e-05	AUQ45_1221	recN	DNA repair protein RecN
98	3	1.19748e+06	0.0616294	AUQ45_1223	hlyA1	RNA binding methyltransferase FtsJ like
99	2	1198993	0.00143874	AUQ45_1226	xseA	Exodeoxyribonuclease VII large subunit
100	3	1.20359e+06	0.0571107	AUQ45_1229	phr	Deoxyribodipyrimidine photolyase
101	12	1.21926e+06	0.000380764	AUQ45_1245-1244-1243-1242	murG; ftsQ; ftsA; ftsZ	UDP-N-acetylglucosamine--N-acetylmuramyl-(pentapeptide) pyrophosphoryl-undecaprenol N-acetylglucosamine transferase; Cell division protein FtsQ; Cell division protein FtsA; Cell division protein FtsZ
102	5	1.22704e+06	0.00472799	AUQ45_1250	glkA	Glucokinase
103	6	1.23178e+06	5.89925e-05	AUQ45_1257	-	LacI family regulatory protein
104	6	1245362	0.000247714	AUQ45_1270-1271	-	Hypothetical protein; Hypothetical protein
105	4	1252491	0.000923778	AUQ45_1277	-	Magnesium and cobalt transport protein CorA
106	5	1253551	0.00203242	AUQ45_1278	-	Oxidoreductase, Gfo/Idh/MocA family
107	2	1.25511e+06	0.0641693	AUQ45_1279	-	Hypothetical protein
108	11	1257070	1.32771e-06	AUQ45_1280	valS	Valyl-tRNA synthetase
109	3	1.26344e+06	0.559622	AUQ45_1286-1290	aroBE	3-dehydroquinate synthase; Shikimate/quinate 5-dehydrogenase I beta
110	40	1282476	4.04698e-20	AUQ45_1300-1301-1302-1303-1304	bglB; hyl; araR; hypo17; ams1	Beta-glucosidase; Hyaluronoglucosaminidase; Transcriptional repressor of arabinoside utilization operon, GntR family; Hypothetical protein; Alpha-mannosidase
111	5	1289291	0.000429547	AUQ45_1306	rumA	RNA methyltransferase, TrmA family
112	4	1.34215e+06	0.0992773	AUQ45_1369-1368-1367	comFA; comFC; raiA	ComF operon protein A, DNA transporter ATPase; Competence protein F homolog, phosphoribosyltransferase domain; Ribosomal subunit interface protein
113	15	1345802	2.5406e-11	AUQ45_1373	-	Streptococcal lipoprotein rotamase A; Peptidyl-prolyl cis-trans isomerase
114	7	1353612	0.298192	AUQ45_1377-1378-1379-1381	stk1; pppL; sunL; priA	Methionyl-tRNA formyltransferase cluster
115	11	1374006	0.00289617	AUQ45_1400-1399-1401	nadE; pepC; pncB	NAD synthetase; Aminopeptidase C; Nicotinate phosphoribosyltransferase
116	10	1.39088e+06	0.00849984	AUQ45_1414-1416-1417	proA; proB; -	Glutamate 5-kinase; ABC transporter permease protein; ABC transporter ATP-binding protein
117	34	1406286	2.74856e-45	AUQ45_1429	glyS	Glycyl-tRNA synthetase beta chain
118	11	1425798	1.33916e-07	AUQ45_1450-1451	copA; copY	Copper-translocating P-type ATPase; Negative transcriptional regulator-copper transport operon
119	6	1.42833e+06	6.07636e-05	AUQ45_1452-1454	sse; infB	Putative esterase; Translation initiation factor 2
120	3	1437331	0.0334485	AUQ45_1462	ecsB	ABC transporter, permease protein EscB
121	6	1.45689e+06	0.90272	AUQ45_1477-1481-1484-1489	accAB; fabD; phaB	Fatty Acid Biosynthesis FASII operon
122	4	1463733	0.170865	AUQ45_1490-1491	DnaJK	Chaperone protein DnaJ; DnaK
123	35	1469333	1.62192e-37	AUQ45_1496	-	Phosphoglycerate mutase family
124	5	1496745	0.0279914	AUQ45_1520-1521-1522	fhuD2; shp; shr	Heme iron acquisition operon
125	10	1515174	7.26848e-07	AUQ45_1532-1533	scrAB	PTS system, sucrose-specific IIB/IIC/IIA component; Sucrose-6-phosphate hydrolase
158	7	1.53124e+06	0.0622416	AUQ45_1551-1550-1548-1547	-	Recombination inhibitory protein MutS2; Phosphatidylglycerophosphatase B; Transcriptional regulator, XRE family; A/G-specific adenine glycosylase
126	3	1544941	0.0137611	AUQ45_1562	cppA	C3-degrading proteinase
127	2	1554489	0.100108	AUQ45_1572	dnaQ	DNA polymerase III epsilon subunit
128	5	1.56041e+06	0.0123307	AUQ45_1578	crgR	Predicted regulator for deoxynucleoside utilization, GntR family
129	8	1562236	7.52991e-05	AUQ45_1580-1581-1582	gcp; riml; -	TsaD/Kae1/Qri7 protein, required for threonylcarbamoyladenosine t(6)A37 formation in tRNA; Ribosomal-protein-S18p-alanine acetyltransferase; Inactive homolog of metal-dependent proteases, putative molecular chaperone
130	2	1566444	0.221881	AUQ45_1585	glnA	Glutamine synthetase type I
131	6	1.57179e+06	0.00448716	AUQ45_1591-1590	-ybbK	Dihydroxyacetone kinase family protein; Putative stomatin/prohibitin-family membrane protease subunit YbbK
132	5	1.59155e+06	0.00151536	AUQ45_1607	-	Glycerate kinase
133	14	1608988	0.00543112	AUQ45_1617-1618-1620-1621-1624	lacD2	Lactose and Galactose uptake and utilization operon
134	3	1615293	0.0461642	AUQ45_1631	rpsM	LSU ribosomal protein L13p (L13Ae)
135	4	1622374	0.00015659	AUQ45_1640	-	Hypothetical protein
136	10	1.62869e+06	0.00119598	AUQ45_1644-1646-1647	mipB; sgaB; bglG	Transaldolase; PTS system IIB component; Transcription antiterminator, BglG family
137	8	1633407	4.10885e-07	AUQ45_1652	-	Hypothetical protein
138	2	1644392	0.365197	AUQ45_1658	uppS	Undecaprenyl diphosphate synthase
139	4	1.65917e+06	0.00430725	AUQ45_1669	-	Ribonucleotide reduction protein NrdI
140	2	1660252	0.0428842	AUQ45_1671	-	Exodeoxyribonuclease III
141	5	1682338	0.202345	AUQ45_1687-1691	htpA; scpA	Streptococcal histidine triad protein; C5a peptidase
142	10	1.71346e+06	1.62298e-07	AUQ45_1718	pflD	Pyruvate formate-lyase
143	2	1717137	0.419368	AUQ45_1721-1723	celC; glpR	PTS system, cellobiose-specific IIA component; Transcriptional regulator, DeoR family
144	8	1.72689e+06	1.49502e-05	AUQ45_1732	-	Dipeptidase
145	6	1.72889e+06	6.53776e-05	AUQ45_1733-1735-1736	-;-;groEL	Transcriptional regulator, MutR family; Hypothetical protein; Heat shock protein 60 family chaperone GroEL
146	8	1737485	3.9943e-10	AUQ45_1743	ahpF	Alkyl hydroperoxide reductase protein F
147	10	1739927	0.000419766	AUQ45_1745	hutU	Urocanate hydratase
148	16	1744985	1.69134e-07	AUQ45_1748-1749-1750	fhs2;-	Formate--tetrahydrofolate ligase; Conserved protein
149	13	1750817	2.11522e-06	AUQ45_1753-1752-1751	-	Transcriptional regulator, LuxR family; Formiminoglutamase; Histidine ammonia-lyase
150	4	1.75333e+06	0.0117688	AUQ45_1754	rpsB	SSU ribosomal protein S2p (SAe)
151	2	1.75956e+06	0.0739901	AUQ45_1758	treP	PTS system, trehalose-specific IIB/IIC/IIA component
152	10	1763267	1.64888e-05	AUQ45_1763-1764	-yaaA	Glyoxalase family protein; UPF0246 protein YaaA
153	42	1.78577e+06	0.0003328	AUQ45_1776-1777-1780-1781-1804-1805	recA; cinA; lmrP; mutL; mutS; ymcA	recA and mutLS locus
154	2	1808465	0.0528072	AUQ45_1817	cadC;hypo	Cadmium efflux system accessory protein; Hypothetical protein
155	3	1812494	8.89866e-05	AUQ45_1822	-	Membrane protein
156	8	1838205	0.00159102	AUQ45_1847-1846-1845	pqqL; regulator	Zinc protease; Peptidase, M16 family; Transcriptional regulator in cluster with unspecified monosaccharide ABC transport system
